# Supplementary material for: Identification and functional characterization of intermediate-size non-coding RNAs in maize
Source: BMC Genomics. 2018 Oct 4;19:730. doi: 10.1186/s12864-018-5103-1 (PMC6172812; doi:10.1186/s12864-018-5103-1)
Supplement: Supplementary file 1 — Information of all novel ncRNAs that being identified in maize inbred line Chang 7–2. (XLSX 35 kb) [file 12864_2018_5103_MOESM1_ESM.xlsx]

## Sheet: Sheet1
Name	NCBI accession	Class	Chromosome	Start	End	Strand	Length(nt)	Genome location	Host or antisense gene	Cluster	Predicated target	Featured boxes or secondary stuctures	Conservation (90% cutoff, Y/N)
													S. bicolor	O. sativa	A. thaliana
Zm-1	KJ526628	snoRNA C/D bos	5	47974802	47974887	-	86	5'UTR	GRMZM2G159364			C box(UGAUUU), D box(AUGA), but no canonical structure	Y	Y	Y
Zm-2	KJ526629	snoRNA C/D box	7	111330849	111330927	-	79	intergenic		cluster7		C box(UGAUGC), D box, but no canonical structure	Y	N	N
Zm-3	KJ526630	snoRNA C/D box	5	5197868	5197956	+	89	3'UTR	GRMZM5G861451_T01	cluster13		C box(UGACGA), D box, k turn, and canonical structure	Y	Y	Y
Zm-4	KJ526631	snoRNA C/D box	5	185404313	185404395	+	83	intergenic			Cm1695/26S,Um186/U2	C box, D box, k turn, but no canonical secondary structure	Y	N	N
Zm-5	KJ526632	snoRNA C/D box	5	5197671	5197737	+	67	3'UTR	GRMZM5G861451	cluster13		C box(UAAUGA), D box, C' box(UGAUGA), D' box(CUGA), k turn, canonical secondary structure	Y	N	N
Zm-6	KJ526633	snoRNA C/D box	1	253907167	253907263	-	97	intergenic				C box(UGAUAG), D box(CUGU), but has canonical structure	Y	N	N
Zm-7	KJ526634	snoRNA C/D box	9	130639629	130639728	+	100	intergenic				C box, no D box and K turn, no canonical secondary structure	Y	Y	N
Zm-8	KJ526635	snoRNA C/D box	9	22655816	22655898	+	85	intron	GRMZM2G092296_T01			C box(UGAUGU), D box, like canonical structure	Y	N	N
Zm-9	KJ526636	snoRNA C/D box	5	173161730	173161812	+	84	intergenic		cluster2		C box(UGAUGU), D box, like canonical structure	Y	Y	N
Zm-10	KJ526637	snoRNA C/D box	6	89885081	89885178	-	99	3'UTR	GRMZM2G349895_T01	cluster9	Gm1125/26S	C box(UGAUGU), D box, k turn, and canonical structure	Y	Y	N
Zm-11	KJ526638	snoRNA C/D box	1	1788794	1788886	-	93	intron	GRMZM2G161560_T01		Am1035,Gm1868/18S; Am1155,Am573,Am94/26S; Cm80/U4	C box, D box, k turn and canonical secondary structure	Y	N	N
Zm-12	KJ526639	snoRNA C/D box	3	126463954	126464040	-	96	intron	GRMZM2G340251	cluster11		C box, D box, k turn and canonical secondary structure	Y	N	N
Zm-13	KJ526640	snoRNA C/D box	4	150892685	150892787	-	103	5'UTR	GRMZM2G384311	cluster10		C box(UGACGA), D box, k turn, and canonical structure	Y	Y	N
Zm-14	KJ526641	snoRNA C/D box	4	150892346	150892442	-	97	5'UTR	GRMZM2G384311_T01	cluster10		C box(UAGUGA), D box, like canonical structure	Y	Y	N
Zm-15	KJ526642	snoRNA C/D box	1	97508566	97508654	-	89	intergenic			Um1088,Um1232/18S	C box, D box, k turn and canonical secondary structure	Y	Y	N
Zm-16	KJ526643	snoRNA C/D box	5	41788458	41788580	-	123	intergenic		cluster1	Am1182,Am1708,Am646/26S	C box, D box, k turn and canonical secondary structure	Y	Y	N
Zm-17	KJ526644	snoRNA C/D box	5	173161520	173161614	+	95	intergenic		cluster2	Cm1099/18S	C box, D box and like canonical structure	Y	N	N
Zm-18	KJ526645	snoRNA C/D box	6	148308255	148308331	+	77	intergenic				C box, D box, k turn and canonical secondary structure	Y	N	N
Zm-19	KJ526646	snoRNA C/D box	2	165105290	165105366	-	77	intron	GRMZM2G047727		Cm2767,Um2764/26S	C box, D box, k turn but no canonical secondary structure	Y	Y	N
Zm-20	KJ526647	snoRNA C/D box	5	177119561	177119641	+	83	intergenic				C box(UGACGA), D box, like canonical structure	Y	N	N
Zm-21	KJ526648	snoRNA C/D box	6	158116437	158116515	-	79	intergenic				C box, D box, k turn and canonical secondary structure	Y	N	N
Zm-22	KJ526649	snoRNA C/D box	6	163403954	163404050	+	97	intergenic			Cm1099,Gm994/18S; Gm3239/26S	C box, D box, k turn and canonical secondary structure	Y	N	N
Zm-23	KJ526650	snoRNA C/D box	7	8218661	8218742	+	82	5'UTR	GRMZM2G170397_T01			C box(UGACGA), D box, like canonical structure	Y	Y	N
Zm-24	KJ526651	snoRNA C/D box	2	233765290	233765368	+	82	3'UTR	GRMZM5G854070_T01	cluster6		C box(UGACGA), D box, and canonical structure	Y	Y	N
Zm-25	KJ526652	snoRNA C/D box	4	150892684	150892787	-	104	5'UTR	GRMZM2G384311_T01	cluster10		C box(UGACGA), D box, k turn, and canonical structure	Y	Y	N
Zm-26	KJ526653	snoRNA C/D box	1	251286355	251286438	+	84	intergenic				C box(UGAGGA), D box, k turn, canonical secondary structure	Y	N	N
Zm-27	KJ526654	snoRNA C/D box	6	89885081	89885179	-	99	3'UTR	GRMZM2G349895_T01	cluster9		C box(UGAUGU), D box, k turn, canonical secondary structure	Y	Y	N
Zm-28	KJ526655	snoRNA C/D box	6	89884554	89884643	-	90	3’UTR	GRMZM5G887389_T01	cluster9	Gm577,Um1908,Um1914/18S; Gm16/U1; Um206/U2	C box, D box, k turn and canonical secondary structure	Y	Y	N
Zm-29	KJ526656	snoRNA C/D box	1	226557362	226557463	+	102	exon	GRMZM2G131763_T01			C box(CGAUGA), D box, k turn, canonical secondary structure	Y	Y	N
Zm-30	KJ526657	snoRNA C/D box	1	59865601	59865716	+	116	5'UTR	GRMZM2G063073_T01			C box, D box, k turn and canonical secondary structure	Y	Y	N
Zm-31	KJ526658	snoRNA C/D box	2	15881125	15881214	-	90	3'UTR	GRMZM2G164378_T01			C box, D box, k turn and canonical secondary structure	Y	Y	N
Zm-32	KJ526659	snoRNA C/D box	5	59468306	59468388	-	83	3'UTR	GRMZM2G513713_T01		Am119/26S	C box, D box, k turn and canonical secondary structure	Y	Y	N
Zm-33	KJ526660	snoRNA C/D box	7	111331055	111331142	-	88	intergenic		cluster7	Cm484/26S	C box, D box, k turn and canonical secondary structure	Y	N	N
Zm-34	KJ526661	snoRNA C/D box	5	6866633	6866715	-	84	intron	GRMZM2G072315_T01			C box, D box, no canonical structure	Y	N	N
Zm-35	KJ526662	snoRNA C/D box	10	22974209	22974289	-	81	3'UTR	GRMZM2G565729_T01	cluster8	Cm953/18S; Um1135/26S	C box, D box, k turn and canonical secondary structure	Y	Y	N
Zm-36	KJ526663	snoRNA C/D box	5	41788843	41788929	-	87	intergenic		cluster1		C box, D box, no canonical structure	Y	Y	N
Zm-37	KJ526664	snoRNA C/D box	6	23356877	23357006	+	134	intergenic				C box, D box, k turn and canonical secondary structure	Y	Y	N
Zm-38	KJ526665	snoRNA C/D box	6	158118758	158118842	-	87	intergenic			Gm2414/26S	C box, D box, but no k turn and canonical secondary structure	Y	N	N
Zm-39	KJ526666	snoRNA C/D box	4	233178897	233178995	+	100	exon	GRMZM2G179501_T01		Am2545/26S	C box, D box, no canonical structure	Y	N	N
Zm-40	KJ526667	snoRNA C/D box	4	140469576	140469664	+	90	5'UTR	GRMZM2G104768_T01	cluster12	Cm1695/26S; Um186/U2	C box, D box, k turn, but no canonical secondary structure	Y	Y	N
Zm-41	KJ526668	snoRNA C/D box	4	150892162	150892253	-	95	5'UTR	GRMZM2G384311_T01	cluster10		C box, D box, k turn, but no canonical secondary structure	Y	N	N
Zm-42	KJ526669	snoRNA C/D box	6	158118759	158118841	-	84	intergenic			Gm2414/26S	C box, D box, but no k turn and canonical secondary structure	N	N	N
Zm-43	KJ526670	snoRNA H/ACA box	2	220077900	220078046	+	148	3'UTR	GRMZM2G077256		ψ661G/18S	H box, ACA box, and canonical structure	Y	N	N
Zm-44	KJ526671	snoRNA H/ACA box	8	159649177	159649330	+	157	5'UTR	GRMZM2G353236_T01	cluster5		H box, ACA box, and canonical structure	Y	Y	N
Zm-45	KJ526672	snoRNA H/ACA box	5	203314434	203314569	-	136	intron	GRMZM2G158568_T01	cluster14	ψ49C/18S; ψ2606T/26S	H box, ACA box, and canonical structure	Y	Y	N
Zm-46	KJ526673	snoRNA H/ACA box	3	182280007	182280157	+	151	intron	GRMZM2G084465			H box, ACA box, and canonical structure	Y	Y	N
Zm-47	KJ526674	snoRNA H/ACA box	3	126463092	126463230	-	139	intron	GRMZM2G340251	cluster11		H box, ACA box, and canonical structure	Y	N	N
Zm-48	KJ526675	snoRNA H/ACA box	8	118890048	118890180	-	133	5'UTR	GRMZM5G827266_T01		ψ969c/18S	H box, ACA box, and canonical structure	Y	N	N
Zm-49	KJ526676	snoRNA H/ACA box	9	152048844	152049054	+	211	intron	GRMZM2G150058_T01		ψ1583C/18S	H box, ACA box, and canonical structure	Y	Y	Y
Zm-50	KJ526677	snoRNA H/ACA box	8	159649177	159649329	+	156	5'UTR	GRMZM2G353236_T01	cluster5		H box, ACA box, and canonical structure	Y	Y	N
Zm-51	KJ526678	snoRNA H/ACA box	10	75696703	75696874	+	172	intron	GRMZM2G099352_T01,T03,T04	cluster4		H box, ACA box, and canonical structure	Y	N	N
Zm-52	KJ526679	snoRNA H/ACA box	5	203314885	203315019	-	135	intron	GRMZM2G158568_T01	cluster14		H box(ANANNNA), ACA box(AUA), and canonical structure	Y	Y	N
Zm-53	KJ526680	snoRNA H/ACA box	8	159648978	159649122	+	145	5'UTR	GRMZM2G353236_T01	cluster5	ψ2423T/26S	H box, ACA box, and canonical structure	Y	Y	Y
Zm-54	KJ526681	snoRNA H/ACA box	6	89884122	89884276	-	155	3'UTR	GRMZM5G887389_T01	cluster9		H box, ACA box, and canonical structure	Y	N	N
Zm-55	KJ526682	snoRNA H/ACA box	5	87950073	87950225	+	153	intergenic				H box(ANANNNA), ACA box(AUA), and canonical structure	Y	N	N
Zm-56	KJ526683	snoRNA H/ACA box	1	9051748	9051919	+	176	intron	GRMZM2G149257_T01			H box, ACA box, and canonical structure	Y	Y	N
Zm-57	KJ526684	snoRNA H/ACA box	9	148368101	148368262	+		3'UTR	GRMZM2G555972_T01			H box(ANANNNA), ACA box(AAA), and canonical structure	Y	N	N
Zm-58	KJ526685	snoRNA H/ACA box	6	166904881	166905021	+	141	intergenic				H box, ACA box, and canonical structure	Y	N	N
Zm-59	KJ526686	snoRNA H/ACA box	10	75697048	75697219	+	172	intron	GRMZM2G099352	cluster4	ψ54C/5.8S; ψ33G/26S	H box, ACA box, and canonical structure	Y	Y	N
Zm-60	KJ526687	snoRNA H/ACA box	6	60980240	60980376	+	137	intron	GRMZM5G808811_T01			H box, ACA box, and canonical structure	Y	Y	Y
Zm-61	KJ526688	snoRNA H/ACA box	2	233765056	233765224	+	169	3'UTR	GRMZM2G020898_T01	cluster6		H box, ACA box, and canonical structure	Y	Y	N
Zm-62	KJ526689	snoRNA H/ACA box	2	7945883	7945993	+	111	exon	GRMZM2G575328_T01			H box, ACA box, but not canonical structure	Y	N	N
Zm-63	KJ526690	snoRNA H/ACA box	4	133930350	133930484	+	138	exon	GRMZM2G138640_T01			H box, ACA box, and canonical structure	Y	Y	N
Zm-64	KJ526691	snoRNA H/ACA box	5	13391355	13391508	+	154	intron	GRMZM2G470671			H box, ACA box, and canonical structure	Y	N	N
Zm-65	KJ526692	snoRNA H/ACA box	8	2351646	2351791	+	146	intron	GRMZM2G027728_T01			H box, ACA box, and canonical structure	Y	N	N
Zm-66	KJ526693	snoRNA H/ACA box	6	89885228	89885372	-	146	3'UTR	GRMZM2G349895_T01	cluster9		H box(ANANNNNA), ACA box(AUA), and canonical structure	Y	Y	N
Zm-67	KJ526694	snoRNA H/ACA box	10	22973499	22973636	-	143	intergenic		cluster8		H box, ACA box, and canonical structure	Y	Y	N
Zm-68	KJ526695	snoRNA H/ACA box	5	173161955	173162089	+	138	intergenic		cluster2		H box, ACA box, and canonical structure	Y	Y	N
Zm-69	KJ526696	snoRNA H/ACA box	4	140469731	140469872	+	145	5'UTR	GRMZM2G104768_T01	cluster12		H box, ACA box, and canonical structure	Y	Y	N
Zm-70	KJ526697	unclassified ncRNA	10	107112673	107112755	-	83	intergenic				no conserved box or canonical secondary structure	N	N	N
Zm-71	KJ526698	unclassified ncRNA	1	50438459	50438537	-	79	3'UTR	GRMZM2G364735_T01			no conserved box or canonical secondary structure	Y	N	N
Zm-72	KJ526699	unclassified ncRNA	4	235337044	235337156	-	117	intergenic				no conserved box or canonical secondary structure	Y	Y	N
Zm-73	KJ526700	unclassified ncRNA	5	198977647	198977740	-	94	intergenic				no conserved box or canonical secondary structure	N	N	N
Zm-74	KJ526701	unclassified ncRNA	10	142363444	142363525	+	82	5'UTR	GRMZM2G033668_T01			no conserved box or canonical secondary structure	Y	N	N
Zm-75	KJ526702	unclassified ncRNA	4	70351964	70352056	-	93	5'UTR	GRMZM2G167915_T01			no conserved box or canonical secondary structure	Y	N	N
Zm-76	KJ526703	unclassified ncRNA	3	90739941	90740007	+	67	5'UTR				no conserved box or canonical secondary structure	Y	N	N
Zm-77	KJ526704	unclassified ncRNA	8	33891667	33891845	+	182	intergenic				no conserved box or canonical secondary structure	Y	Y	N
Zm-78	KJ526705	unclassified ncRNA	8	156040212	156040281	-	72	exon	GRMZM2G166381_T01			no conserved box or canonical secondary structure	Y	N	N
Zm-79	KJ526706	unclassified ncRNA	1	367911	367986	+	77	intergenic				no conserved box or canonical secondary structure	Y	Y	Y
Zm-80	KJ526707	unclassified ncRNA	1	370806	370872	+	69	intergenic				no conserved box or canonical secondary structure	Y	Y	Y
Zm-81	KJ526708	unclassified ncRNA	4	150891738	150891853	-	117	5'UTR	GRMZM2G384311_T01	cluster10		no conserved box or canonical secondary structure	Y	Y	N
Zm-82	KJ526709	unclassified ncRNA	1	196440386	196440502	-	121	intron2	GRMZM2G069594_T02,03,06			no conserved box or canonical secondary structure	Y	Y	N
Zm-83	KJ526710	U1	10	115686234	115686326	+	93	intergenic					Y	Y	Y
Zm-84	KJ526711	U1	5	9798693	9798782	+	92	exon	GRMZM2G104313_T01				Y	Y	Y
Zm-85	KJ526712	U1	5	3094203	3094270	-	165	exon	GRMZM2G104313_T01				Y	Y	Y
Zm-86	KJ526713	U1	5	3094203	3094348	-	163	exon	GRMZM2G043657_T01				Y	Y	Y
Zm-87	KJ526714	U1	5	4428757	4428917	-	165	exon	GRMZM2G561107_T01				Y	Y	Y
Zm-88	KJ526715	U1	2	37071930	37072091	-	165	exon	GRMZM2G311752_T01				Y	Y	Y
Zm-89	KJ526716	U1	5	3349827	3349987	+	165	intergenic					Y	Y	Y
Zm-90	KJ526717	U1	5	3349829	3349988	+	163	intergenic					Y	Y	Y
Zm-91	KJ526718	U1	5	4428756	4428915	-	162	exon	GRMZM2G561107_T01				Y	Y	Y
Zm-92	KJ526719	U1	5	3094203	3094270	-	163	exon	GRMZM2G104313_T01				Y	Y	Y
Zm-93	KJ526720	U1	5	2178521	2178583	+	165	5'UTR	GRMZM2G085300_T01				Y	Y	Y
Zm-94	KJ526721	U1	10	133711390	133711483	+	97	exon	GRMZM2G540129_T01				Y	Y	Y
Zm-95	KJ526722	U1	5	4428757	4428905	-	142	exon	GRMZM2G561107_T01				Y	Y	Y
Zm-96	KJ526723	U1	5	3349829	3349988	+	161	intergenic					Y	Y	Y
Zm-97	KJ526724	U1	1	287185545	287185704	+	160	exon	GRMZM2G065643_T01				Y	Y	Y
Zm-98	KJ526725	U1	5	3349829	3349987	+	160	intergenic					Y	Y	Y
Zm-99	KJ526726	U1	9	126570432	126570593	-	162	intergenic					Y	Y	Y
Zm-100	KJ526727	U1	1	287185543	287185704	+	162	exon	GRMZM2G065643_T01				Y	Y	Y
Zm-101	KJ526728	U1	5	2178521	2178583	+	160	exon	GRMZM2G085300_T01				Y	Y	Y
Zm-102	KJ526729	U2	4	236950490	236950563	+	74	5'UTR	GRMZM2G548321_T01	cluster3			Y	Y	N
Zm-103	KJ526730	U2	4	236949199	236949271	+	73	intergenic		cluster3			Y	Y	N
Zm-104	KJ526731	U2	3	229584348	229584421	-	91	3'UTR	GRMZM2G467147_T01				Y	Y	N
Zm-105	KJ526732	U2	10	113326112	113326171	+	100	3'UTR	GRMZM2G091345_T01				Y	Y	N
Zm-106	KJ526733	U3	5	163945249	163945377	-	129	3'UTR	GRMZM2G534430_T01				Y	Y	N
Zm-107	KJ526734	U4	9	19160923	19161076	+	154	intron-exon	GRMZM2G443985-T-03,T-04				Y	Y	Y
Zm-108	KJ526735	U4	4	178593287	178593436	-	150	intron	GRMZM2G471555_T01				Y	Y	Y
Zm-109	KJ526736	U4	4	178593287	178593433	-	150	intron	GRMZM2G471555_T01				Y	Y	Y
Zm-110	KJ526737	U11	5	204435774	204435899	-	129	intergenic					Y	Y	N
Zm-111	KJ526738	tRNA	5	24541580	24541653	+	76	intergenic					Y	Y	Y
